# Supplementary material for: Chromatin accessibility prediction via a hybrid deep convolutional neural network
Source: Bioinformatics. 2017 Oct 23;34(5):732–8. doi: 10.1093/bioinformatics/btx679 (PMC6192215; doi:10.1093/bioinformatics/btx679)
Supplement: Supplementary Data [file btx679_supp.zip]

Archive with 3 entries (2 files):
- btx679-suppl-data/
- btx679-suppl-data/Supplementary Materials.docx
- btx679-suppl-data/Supplementary Table.xlsx
