# Supplementary material for: Chromatin accessibility prediction via a hybrid deep convolutional neural network
Source: Bioinformatics. 2017 Oct 23;34(5):732–8. doi: 10.1093/bioinformatics/btx679 (PMC6192215; doi:10.1093/bioinformatics/btx679)
Supplement: Supplementary Data [file btx679_supp.zip › btx679-suppl-data/Supplementary Table.xlsx]

## Sheet: 50exps_details
	*Details of the 50 randomly selected cell lines from ENCODE project.
	Cell line	URL	Lab
1	Astrocyte of the hippocampus	https://www.encodeproject.org/experiments/ENCSR000ENA	John Stamatoyannopoulos, UW
2	Brain pericyte	https://www.encodeproject.org/experiments/ENCSR000ENF	John Stamatoyannopoulos, UW
3	HPDE6-E6E7	https://www.encodeproject.org/experiments/ENCSR000EJX	Gregory Crawford, Duke
4	SK-N-MC	https://www.encodeproject.org/experiments/ENCSR000EPY	John Stamatoyannopoulos, UW
5	Frontal cortex	https://www.encodeproject.org/experiments/ENCSR000EIK	Gregory Crawford, Duke
6	A549	https://www.encodeproject.org/experiments/ENCSR000EIE	Gregory Crawford, Duke
7	GM19239	https://www.encodeproject.org/experiments/ENCSR000EJK	Gregory Crawford, Duke
8	Dermis blood vessel endothelial cell	https://www.encodeproject.org/experiments/ENCSR000EOC	John Stamatoyannopoulos, UW
9	BE2C	https://www.encodeproject.org/experiments/ENCSR000EMD	John Stamatoyannopoulos, UW
10	Epithelial cell of esophagus	https://www.encodeproject.org/experiments/ENCSR000ENN	John Stamatoyannopoulos, UW
11	HepG2	https://www.encodeproject.org/experiments/ENCSR000EJV	Gregory Crawford, Duke
12	H1-hESC	https://www.encodeproject.org/experiments/ENCSR000EJN	Gregory Crawford, Duke
13	GM06990	https://www.encodeproject.org/experiments/ENCSR000EMQ	John Stamatoyannopoulos, UW
14	Naive thymus-derived CD4-positive, alpha-beta T cell	https://www.encodeproject.org/experiments/ENCSR000EIF	Gregory Crawford, Duke
15	Caco-2	https://www.encodeproject.org/experiments/ENCSR000EMI	John Stamatoyannopoulos, UW
16	HS-27A	https://www.encodeproject.org/experiments/ENCSR000EMF	John Stamatoyannopoulos, UW
17	Mammary epithelial cell	https://www.encodeproject.org/experiments/ENCSR000EJW	Gregory Crawford, Duke
18	GM12864	https://www.encodeproject.org/experiments/ENCSR000EMR	John Stamatoyannopoulos, UW
19	K562	https://www.encodeproject.org/experiments/ENCSR000EKN	Gregory Crawford, Duke
20	WI38	https://www.encodeproject.org/experiments/ENCSR000EQM	John Stamatoyannopoulos, UW
21	HS-5	https://www.encodeproject.org/experiments/ENCSR000EMG	John Stamatoyannopoulos, UW
22	Bronchial epithelial cell	https://www.encodeproject.org/experiments/ENCSR000EPX	John Stamatoyannopoulos, UW
23	8988T	https://www.encodeproject.org/experiments/ENCSR000EID	Gregory Crawford, Duke
24	HuH-7.5	https://www.encodeproject.org/experiments/ENCSR000EKE	Gregory Crawford, Duke
25	Epithelial cell of prostate	https://www.encodeproject.org/experiments/ENCSR000EPU	John Stamatoyannopoulos, UW
26	H7-hESC	https://www.encodeproject.org/experiments/ENCSR000EJO	Gregory Crawford, Duke
27	B cell	https://www.encodeproject.org/experiments/ENCSR000EIM	Gregory Crawford, Duke
28	HTERT-HM	https://www.encodeproject.org/experiments/ENCSR000ELF	Gregory Crawford, Duke
29	Astrocyte of the cerebellum	https://www.encodeproject.org/experiments/ENCSR000ENC	John Stamatoyannopoulos, UW
30	Endothelial cell of umbilical vein	https://www.encodeproject.org/experiments/ENCSR000EKF	Gregory Crawford, Duke
31	LNCaP	https://www.encodeproject.org/experiments/ENCSR000EKT	Gregory Crawford, Duke
32	Ishikawa	https://www.encodeproject.org/experiments/ENCSR000EIO	Gregory Crawford, Duke
33	Cardiac fibroblast	https://www.encodeproject.org/experiments/ENCSR000ENH	John Stamatoyannopoulos, UW
34	HT1080	https://www.encodeproject.org/experiments/ENCSR000FDI	John Stamatoyannopoulos, UW;W. James Kent, UCSC
35	CD14-positive monocyte	https://www.encodeproject.org/experiments/ENCSR000EPK	John Stamatoyannopoulos, UW
36	Non-pigmented ciliary epithelial cell	https://www.encodeproject.org/experiments/ENCSR000EOF	John Stamatoyannopoulos, UW
37	Skin fibroblast	https://www.encodeproject.org/experiments/ENCSR000EMO	John Stamatoyannopoulos, UW
38	Cardiac mesoderm	https://www.encodeproject.org/experiments/ENCSR000EMV	John Stamatoyannopoulos, UW
39	Mel-2183	https://www.encodeproject.org/experiments/ENCSR000ELC	Gregory Crawford, Duke
40	Fibroblast of lung	https://www.encodeproject.org/experiments/ENCSR000EPR	John Stamatoyannopoulos, UW
41	HeLa-S3	https://www.encodeproject.org/experiments/ENCSR000EJS	Gregory Crawford, Duke
42	HGPS cell	https://www.encodeproject.org/experiments/ENCSR000ELN	Gregory Crawford, Duke
43	Olfactory neurosphere cell line	https://www.encodeproject.org/experiments/ENCSR000ELI	Gregory Crawford, Duke
44	Fibroblast of peridontal ligament	https://www.encodeproject.org/experiments/ENCSR000EOI	John Stamatoyannopoulos, UW
45	MCF-7	https://www.encodeproject.org/experiments/ENCSR000EKV	Gregory Crawford, Duke
46	GM12865	https://www.encodeproject.org/experiments/ENCSR000EMS	John Stamatoyannopoulos, UW
47	T47D	https://www.encodeproject.org/experiments/ENCSR000ELS	Gregory Crawford, Duke
48	Astrocyte of the spinal cord	https://www.encodeproject.org/experiments/ENCSR000ENB	John Stamatoyannopoulos, UW
49	GM12878	https://www.encodeproject.org/experiments/ENCSR000EJD	Gregory Crawford, Duke
50	H54	https://www.encodeproject.org/experiments/ENCSR000EJA	Gregory Crawford, Duke

## Sheet: 160exps_details
	*Details of the 160 Dnase-seq datasets from ENCODE project (used for selecting negative samples).
	Cell line	URL	Lab
1	A549	https://www.encodeproject.org/experiments/ENCSR000EIE	Gregory Crawford, Duke
2	A549	https://www.encodeproject.org/experiments/ENCSR000ELW	John Stamatoyannopoulos, UW
3	Naive thymus-derived CD4-positive, alpha-beta T cell	https://www.encodeproject.org/experiments/ENCSR000EIF	Gregory Crawford, Duke
4	T-helper 1 cell	https://www.encodeproject.org/experiments/ENCSR000EIG	Gregory Crawford, Duke
5	Fibroblast of upper leg skin	https://www.encodeproject.org/experiments/ENCSR000ELX	John Stamatoyannopoulos, UW
6	Fibroblast of lung	https://www.encodeproject.org/experiments/ENCSR000ELY	John Stamatoyannopoulos, UW
7	Fibroblast of pedal digit skin	https://www.encodeproject.org/experiments/ENCSR000ELZ	John Stamatoyannopoulos, UW
8	Fibroblast of gingiva	https://www.encodeproject.org/experiments/ENCSR000EMA	John Stamatoyannopoulos, UW
9	Fibroblast of skin of abdomen	https://www.encodeproject.org/experiments/ENCSR000EMB	John Stamatoyannopoulos, UW
10	Fibroblast of the aortic adventitia	https://www.encodeproject.org/experiments/ENCSR000EMC	John Stamatoyannopoulos, UW
11	Aortic smooth muscle cell	https://www.encodeproject.org/experiments/ENCSR000EIH	Gregory Crawford, Duke
12	BJ	https://www.encodeproject.org/experiments/ENCSR000EME	John Stamatoyannopoulos, UW
13	HS-5	https://www.encodeproject.org/experiments/ENCSR000EMG	John Stamatoyannopoulos, UW
14	Stromal cell of bone marrow	https://www.encodeproject.org/experiments/ENCSR000EMH	John Stamatoyannopoulos, UW
15	B cell	https://www.encodeproject.org/experiments/ENCSR000EII	Gregory Crawford, Duke
16	B cell	https://www.encodeproject.org/experiments/ENCSR000EMJ	John Stamatoyannopoulos, UW
17	Hematopoietic multipotent progenitor cell	https://www.encodeproject.org/experiments/ENCSR000EMK	John Stamatoyannopoulos, UW
18	Naive thymus-derived CD4-positive, alpha-beta T cell	https://www.encodeproject.org/experiments/ENCSR000EML	John Stamatoyannopoulos, UW
19	Naive thymus-derived CD4-positive, alpha-beta T cell	https://www.encodeproject.org/experiments/ENCSR000EMM	John Stamatoyannopoulos, UW
20	Cerebellum	https://www.encodeproject.org/experiments/ENCSR000EIJ	Gregory Crawford, Duke
21	Chorion	https://www.encodeproject.org/experiments/ENCSR000EIL	Gregory Crawford, Duke
22	CMK	https://www.encodeproject.org/experiments/ENCSR000EMN	John Stamatoyannopoulos, UW
23	COLO829	https://www.encodeproject.org/experiments/ENCSR000EIN	Gregory Crawford, Duke
24	Skin fibroblast	https://www.encodeproject.org/experiments/ENCSR000EIR	Gregory Crawford, Duke
25	Skin fibroblast	https://www.encodeproject.org/experiments/ENCSR000EIS	Gregory Crawford, Duke
26	Skin fibroblast	https://www.encodeproject.org/experiments/ENCSR000EIT	Gregory Crawford, Duke
27	Skin fibroblast	https://www.encodeproject.org/experiments/ENCSR000EIV	Gregory Crawford, Duke
28	Skin fibroblast	https://www.encodeproject.org/experiments/ENCSR000EIW	Gregory Crawford, Duke
29	Skin fibroblast	https://www.encodeproject.org/experiments/ENCSR000EIX	Gregory Crawford, Duke
30	Frontal cortex	https://www.encodeproject.org/experiments/ENCSR000EIY	Gregory Crawford, Duke
31	Germinal center	https://www.encodeproject.org/experiments/ENCSR000EIZ	Gregory Crawford, Duke
32	Skin fibroblast	https://www.encodeproject.org/experiments/ENCSR000EMP	John Stamatoyannopoulos, UW
33	GM10248	https://www.encodeproject.org/experiments/ENCSR000EJB	Gregory Crawford, Duke
34	GM10266	https://www.encodeproject.org/experiments/ENCSR000EJC	Gregory Crawford, Duke
35	GM12878	https://www.encodeproject.org/experiments/ENCSR000EMT	John Stamatoyannopoulos, UW
36	GM12891	https://www.encodeproject.org/experiments/ENCSR000EJE	Gregory Crawford, Duke
37	GM12892	https://www.encodeproject.org/experiments/ENCSR000EJF	Gregory Crawford, Duke
38	GM13976	https://www.encodeproject.org/experiments/ENCSR000EJG	Gregory Crawford, Duke
39	GM13977	https://www.encodeproject.org/experiments/ENCSR000EJH	Gregory Crawford, Duke
40	GM18507	https://www.encodeproject.org/experiments/ENCSR000EJI	Gregory Crawford, Duke
41	GM19238	https://www.encodeproject.org/experiments/ENCSR000EJJ	Gregory Crawford, Duke
42	GM19240	https://www.encodeproject.org/experiments/ENCSR000EJL	Gregory Crawford, Duke
43	GM20000	https://www.encodeproject.org/experiments/ENCSR000EJM	Gregory Crawford, Duke
44	Cardiac mesoderm	https://www.encodeproject.org/experiments/ENCSR000EMW	John Stamatoyannopoulos, UW
45	Cardiac mesoderm	https://www.encodeproject.org/experiments/ENCSR000EMX	John Stamatoyannopoulos, UW
46	Cardiac mesoderm	https://www.encodeproject.org/experiments/ENCSR000EMY	John Stamatoyannopoulos, UW
47	H7-hESC	https://www.encodeproject.org/experiments/ENCSR000EMZ	John Stamatoyannopoulos, UW
48	H9	https://www.encodeproject.org/experiments/ENCSR000EJP	Gregory Crawford, Duke
49	Amniotic epithelial cell	https://www.encodeproject.org/experiments/ENCSR000END	John Stamatoyannopoulos, UW
50	Brain microvascular endothelial cell	https://www.encodeproject.org/experiments/ENCSR000ENE	John Stamatoyannopoulos, UW
51	Smooth muscle cell of the brain vasculature	https://www.encodeproject.org/experiments/ENCSR000ENG	John Stamatoyannopoulos, UW
52	Cardiac fibroblast	https://www.encodeproject.org/experiments/ENCSR000ENI	John Stamatoyannopoulos, UW
53	Cardiac muscle cell	https://www.encodeproject.org/experiments/ENCSR000ENJ	John Stamatoyannopoulos, UW
54	Fibroblast of the conjunctiva	https://www.encodeproject.org/experiments/ENCSR000ENK	John Stamatoyannopoulos, UW
55	Choroid plexus epithelial cell	https://www.encodeproject.org/experiments/ENCSR000ENL	John Stamatoyannopoulos, UW
56	HCT116	https://www.encodeproject.org/experiments/ENCSR000ENM	John Stamatoyannopoulos, UW
57	Heart	https://www.encodeproject.org/experiments/ENCSR000EJQ	Gregory Crawford, Duke
58	HEK293	https://www.encodeproject.org/experiments/ENCSR000EJR	Gregory Crawford, Duke
59	HeLa-S3	https://www.encodeproject.org/experiments/ENCSR000EJT	Gregory Crawford, Duke
60	HeLa-S3	https://www.encodeproject.org/experiments/ENCSR000ENO	John Stamatoyannopoulos, UW
61	Hepatocyte	https://www.encodeproject.org/experiments/ENCSR000EJU	Gregory Crawford, Duke
62	HepG2	https://www.encodeproject.org/experiments/ENCSR000ENP	John Stamatoyannopoulos, UW
63	Foreskin fibroblast	https://www.encodeproject.org/experiments/ENCSR000ENQ	John Stamatoyannopoulos, UW
64	HFF-Myc	https://www.encodeproject.org/experiments/ENCSR000ENR	John Stamatoyannopoulos, UW
65	Fibroblast of gingiva	https://www.encodeproject.org/experiments/ENCSR000ENS	John Stamatoyannopoulos, UW
66	Iris pigment epithelial cell	https://www.encodeproject.org/experiments/ENCSR000ENT	John Stamatoyannopoulos, UW
67	HL-60	https://www.encodeproject.org/experiments/ENCSR000ENU	John Stamatoyannopoulos, UW
68	Mammary epithelial cell	https://www.encodeproject.org/experiments/ENCSR000ENV	John Stamatoyannopoulos, UW
69	Fibroblast of mammary gland	https://www.encodeproject.org/experiments/ENCSR000ENW	John Stamatoyannopoulos, UW
70	Dermis blood vessel endothelial cell	https://www.encodeproject.org/experiments/ENCSR000ENX	John Stamatoyannopoulos, UW
71	Dermis blood vessel endothelial cell	https://www.encodeproject.org/experiments/ENCSR000ENY	John Stamatoyannopoulos, UW
72	Dermis blood vessel endothelial cell	https://www.encodeproject.org/experiments/ENCSR000ENZ	John Stamatoyannopoulos, UW
73	Dermis microvascular lymphatic vessel endothelial cell	https://www.encodeproject.org/experiments/ENCSR000EOA	John Stamatoyannopoulos, UW
74	Dermis microvascular lymphatic vessel endothelial cell	https://www.encodeproject.org/experiments/ENCSR000EOB	John Stamatoyannopoulos, UW
75	Lung microvascular endothelial cell	https://www.encodeproject.org/experiments/ENCSR000EOD	John Stamatoyannopoulos, UW
76	Lung microvascular endothelial cell	https://www.encodeproject.org/experiments/ENCSR000EOE	John Stamatoyannopoulos, UW
77	Pulmonary artery endothelial cell	https://www.encodeproject.org/experiments/ENCSR000EOG	John Stamatoyannopoulos, UW
78	Fibroblast of pulmonary artery	https://www.encodeproject.org/experiments/ENCSR000EOH	John Stamatoyannopoulos, UW
79	Fibroblast of lung	https://www.encodeproject.org/experiments/ENCSR000EOJ	John Stamatoyannopoulos, UW
80	Renal cortical epithelial cell	https://www.encodeproject.org/experiments/ENCSR000EOK	John Stamatoyannopoulos, UW
81	Kidney epithelial cell	https://www.encodeproject.org/experiments/ENCSR000EOL	John Stamatoyannopoulos, UW
82	Glomerular endothelial cell	https://www.encodeproject.org/experiments/ENCSR000EOM	John Stamatoyannopoulos, UW
83	Retinal pigment epithelial cell	https://www.encodeproject.org/experiments/ENCSR000EON	John Stamatoyannopoulos, UW
84	Skeletal muscle myoblast	https://www.encodeproject.org/experiments/ENCSR000EJY	Gregory Crawford, Duke
85	Skeletal muscle myoblast	https://www.encodeproject.org/experiments/ENCSR000EOO	John Stamatoyannopoulos, UW
86	Myoblast	https://www.encodeproject.org/experiments/ENCSR000EJZ	Gregory Crawford, Duke
87	Myoblast	https://www.encodeproject.org/experiments/ENCSR000EKA	Gregory Crawford, Duke
88	Myotube	https://www.encodeproject.org/experiments/ENCSR000EKB	Gregory Crawford, Duke
89	Myotube	https://www.encodeproject.org/experiments/ENCSR000EOP	John Stamatoyannopoulos, UW
90	HTR-8/SVneo	https://www.encodeproject.org/experiments/ENCSR000EKC	Gregory Crawford, Duke
91	HuH-7	https://www.encodeproject.org/experiments/ENCSR000EKD	Gregory Crawford, Duke
92	Endothelial cell of umbilical vein	https://www.encodeproject.org/experiments/ENCSR000EOQ	John Stamatoyannopoulos, UW
93	Fibroblast of villous mesenchyme	https://www.encodeproject.org/experiments/ENCSR000EOR	John Stamatoyannopoulos, UW
94	IMR-90	https://www.encodeproject.org/experiments/ENCSR000EKG	Gregory Crawford, Duke
95	Induced pluripotent stem cell	https://www.encodeproject.org/experiments/ENCSR000EKH	Gregory Crawford, Duke
96	Induced pluripotent stem cell	https://www.encodeproject.org/experiments/ENCSR000EKI	Gregory Crawford, Duke
97	Induced pluripotent stem cell	https://www.encodeproject.org/experiments/ENCSR000EKJ	Gregory Crawford, Duke
98	Induced pluripotent stem cell	https://www.encodeproject.org/experiments/ENCSR000EKK	Gregory Crawford, Duke
99	Ishikawa	https://www.encodeproject.org/experiments/ENCSR000EIP	Gregory Crawford, Duke
100	Ishikawa	https://www.encodeproject.org/experiments/ENCSR000EKL	Gregory Crawford, Duke
101	Ishikawa	https://www.encodeproject.org/experiments/ENCSR000EKM	Gregory Crawford, Duke
102	Jurkat	https://www.encodeproject.org/experiments/ENCSR000EOS	John Stamatoyannopoulos, UW
103	K562	https://www.encodeproject.org/experiments/ENCSR000EKO	Gregory Crawford, Duke
104	K562	https://www.encodeproject.org/experiments/ENCSR000EKP	Gregory Crawford, Duke
105	K562	https://www.encodeproject.org/experiments/ENCSR000EKQ	Gregory Crawford, Duke
106	K562	https://www.encodeproject.org/experiments/ENCSR000EKR	Gregory Crawford, Duke
107	K562	https://www.encodeproject.org/experiments/ENCSR000EKS	Gregory Crawford, Duke
108	K562	https://www.encodeproject.org/experiments/ENCSR000EPC	John Stamatoyannopoulos, UW
109	LHCN-M2	https://www.encodeproject.org/experiments/ENCSR000EPD	John Stamatoyannopoulos, UW
110	LHCN-M2	https://www.encodeproject.org/experiments/ENCSR000EPE	John Stamatoyannopoulos, UW
111	LNCaP clone FGC	https://www.encodeproject.org/experiments/ENCSR000EKU	Gregory Crawford, Duke
112	LNCaP clone FGC	https://www.encodeproject.org/experiments/ENCSR000EPF	John Stamatoyannopoulos, UW
113	M059J	https://www.encodeproject.org/experiments/ENCSR000EPG	John Stamatoyannopoulos, UW
114	MCF-7	https://www.encodeproject.org/experiments/ENCSR000EKW	Gregory Crawford, Duke
115	MCF-7	https://www.encodeproject.org/experiments/ENCSR000EKX	Gregory Crawford, Duke
116	MCF-7	https://www.encodeproject.org/experiments/ENCSR000EKY	Gregory Crawford, Duke
117	MCF-7	https://www.encodeproject.org/experiments/ENCSR000EKZ	Gregory Crawford, Duke
118	MCF-7	https://www.encodeproject.org/experiments/ENCSR000EPH	John Stamatoyannopoulos, UW
119	MCF-7	https://www.encodeproject.org/experiments/ENCSR000EPI	John Stamatoyannopoulos, UW
120	MCF-7	https://www.encodeproject.org/experiments/ENCSR000EPJ	John Stamatoyannopoulos, UW
121	Medulloblastoma	https://www.encodeproject.org/experiments/ENCSR000ELA	Gregory Crawford, Duke
122	Medulloblastoma	https://www.encodeproject.org/experiments/ENCSR000ELB	Gregory Crawford, Duke
123	Epidermal melanocyte	https://www.encodeproject.org/experiments/ENCSR000ELD	Gregory Crawford, Duke
124	CD14-positive monocyte	https://www.encodeproject.org/experiments/ENCSR000ELE	Gregory Crawford, Duke
125	Naive B cell	https://www.encodeproject.org/experiments/ENCSR000ELG	Gregory Crawford, Duke
126	NB4	https://www.encodeproject.org/experiments/ENCSR000EPL	John Stamatoyannopoulos, UW
127	Bronchial epithelial cell	https://www.encodeproject.org/experiments/ENCSR000EPN	John Stamatoyannopoulos, UW
128	Fibroblast of dermis	https://www.encodeproject.org/experiments/ENCSR000EPO	John Stamatoyannopoulos, UW
129	Foreskin fibroblast	https://www.encodeproject.org/experiments/ENCSR000EPP	John Stamatoyannopoulos, UW
130	Keratinocyte	https://www.encodeproject.org/experiments/ENCSR000ELH	Gregory Crawford, Duke
131	Keratinocyte	https://www.encodeproject.org/experiments/ENCSR000EPQ	John Stamatoyannopoulos, UW
132	NT2/D1	https://www.encodeproject.org/experiments/ENCSR000EPS	John Stamatoyannopoulos, UW
133	Osteoblast	https://www.encodeproject.org/experiments/ENCSR000ELJ	Gregory Crawford, Duke
134	Panc1	https://www.encodeproject.org/experiments/ENCSR000EPT	John Stamatoyannopoulos, UW
135	Islet precursor cell	https://www.encodeproject.org/experiments/ENCSR000ELK	Gregory Crawford, Duke
136	Islet of Langerhans	https://www.encodeproject.org/experiments/ENCSR000ELL	Gregory Crawford, Duke
137	Tracheal epithelial cell	https://www.encodeproject.org/experiments/ENCSR000ELM	Gregory Crawford, Duke
138	Psoas muscle	https://www.encodeproject.org/experiments/ENCSR000ELO	Gregory Crawford, Duke
139	RPMI-7951	https://www.encodeproject.org/experiments/ENCSR000EPV	John Stamatoyannopoulos, UW
140	Epithelial cell of proximal tubule	https://www.encodeproject.org/experiments/ENCSR000EPW	John Stamatoyannopoulos, UW
141	RWPE1	https://www.encodeproject.org/experiments/ENCSR000ELP	Gregory Crawford, Duke
142	Skeletal muscle cell	https://www.encodeproject.org/experiments/ENCSR000EQA	John Stamatoyannopoulos, UW
143	SK-N-SH	https://www.encodeproject.org/experiments/ENCSR000ELQ	Gregory Crawford, Duke
144	SK-N-SH	https://www.encodeproject.org/experiments/ENCSR000EPZ	John Stamatoyannopoulos, UW
145	Hepatic stellate cell	https://www.encodeproject.org/experiments/ENCSR000ELR	Gregory Crawford, Duke
146	T47D	https://www.encodeproject.org/experiments/ENCSR000ELT	Gregory Crawford, Duke
147	T47D	https://www.encodeproject.org/experiments/ENCSR000EQB	John Stamatoyannopoulos, UW
148	T-helper 1 cell	https://www.encodeproject.org/experiments/ENCSR000EQC	John Stamatoyannopoulos, UW
149	T-helper 1 cell	https://www.encodeproject.org/experiments/ENCSR000EQD	John Stamatoyannopoulos, UW
150	T-helper 1 cell	https://www.encodeproject.org/experiments/ENCSR000EQE	John Stamatoyannopoulos, UW
151	T-helper 17 cell	https://www.encodeproject.org/experiments/ENCSR000EQF	John Stamatoyannopoulos, UW
152	T-helper 2 cell	https://www.encodeproject.org/experiments/ENCSR000EQG	John Stamatoyannopoulos, UW
153	T-helper 2 cell	https://www.encodeproject.org/experiments/ENCSR000EQH	John Stamatoyannopoulos, UW
154	T-helper 2 cell	https://www.encodeproject.org/experiments/ENCSR000EQI	John Stamatoyannopoulos, UW
155	Regulatory T-lymphocyte	https://www.encodeproject.org/experiments/ENCSR000EQJ	John Stamatoyannopoulos, UW
156	Regulatory T-lymphocyte	https://www.encodeproject.org/experiments/ENCSR000EQK	John Stamatoyannopoulos, UW
157	H1-hESC	https://www.encodeproject.org/experiments/ENCSR000EMU	John Stamatoyannopoulos, UW
158	Astrocyte	https://www.encodeproject.org/experiments/ENCSR000EPM	John Stamatoyannopoulos, UW
159	Urothelium cell line	https://www.encodeproject.org/experiments/ENCSR000ELV	Gregory Crawford, Duke
160	WERI-Rb-1	https://www.encodeproject.org/experiments/ENCSR000EQL	John Stamatoyannopoulos, UW
